# Supplementary material for: Study of Biological Activities and ADMET-Related Properties of Novel Chlorinated N-arylcinnamamides
Source: Int J Mol Sci. 2022 Mar 15;23(6):3159. doi: 10.3390/ijms23063159 (PMC8951032; doi:10.3390/ijms23063159)
Supplement: Supplementary file 1 [file ijms-23-03159-s001.zip]

Archive with 1 entries (1 files):
- ijms-1635927-supplementary.pdf
